# Supplementary material for: Ear biometrics for patient identification in global health: a cross-sectional study to test the feasibility of a simplified algorithm
Source: BMC Res Notes. 2016 Nov 2;9:484. doi: 10.1186/s13104-016-2287-9 (PMC5094067; doi:10.1186/s13104-016-2287-9)
Supplement: Supplementary file 1 — Additional file 1: Table S1. Ear biometrics dataset. [file 13104_2016_2287_MOESM1_ESM.xlsx]

## Sheet: DATA KEY
VARIABLE
STUDY_ID	Identifier
AGE	Continuous variable in years
SEX	0=Female, 1=Male
ETHNIC	0=Hispanic/Latino, 1=Non-Hispanic/Latino
RACE	0=American Indian/Alaska Native, 1=African American/Black , 2=Asian , 3=Native Hawaiian/Pacific Islander , 4=White , 5=Two+ , 6=Other
EARID	Identifier, stratified by left or right ear
MATRICES
ALGORITHM LEFT	Mean left ear algorithm measure for each of subjects 1-25 for each algorithm component C1-C7, I1-I3, and O1-O3
ALGORITHM RIGHT	Mean righft ear algorithm measure for each of subjects 1-25 for each of components C1-C7, I1-I3, and O1-O3
SD LEFT	Mean standard deviations of investigators’ left ear measurements of subjects 1-25 for each algorithm component C1-C7, I1-I3, and O1-O3
SD RIGHT	Mean standard deviations of investigators’ right ear measurements of subjects 1-25 for each algorithm component C1-C7, I1-I3, and O1-O3

## Sheet: DEMOGRAPHICS
STUDY_ID	AGE	SEX	ETHNIC	RACE
ESP01	40	1	1	4
ESP02	29	0	1	4
ESP03	56	1	1	4
ESP04	55	0	1	4
ESP05	56	0	1	5
ESP06	38	0	1	1
ESP07	36	0	1	4
ESP08	30	1	1	4
ESP09	62	0	1	4
ESP10	30	1	1	5
ESP11	29	0	1	2
ESP12	45	1	1	4
ESP13	23	0	1	4
ESP14	36	0	1	4
ESP15	45	0	1	4
ESP16	36	0	1	4
ESP17	57	1	1	1
ESP18	23	0	1	4
ESP19	24	0	1	4
ESP20	41	0	1	4
ESP21	68	1	1	4
ESP22	51	1	1	4
ESP23	24	0	1	1
ESP24	35	1	1	1
ESP25	37	0	1	6

## Sheet: ALGORITHM LEFT
EARID	C1	C2	C3	C4	C5	C6	C7	I1	I2	I3	O1	O2	O3
1L	0.38	0.52	0.64	0.68	0.68	0.67	0.65	0.29	0.44	1.5	2.49	1.55	0.62
2L	0.38	0.46	0.54	0.57	0.6	0.61	0.63	0.69	1.02	1.48	2.99	1.4	0.47
3L	0.42	0.5	0.57	0.62	0.65	0.67	0.71	0.72	1.52	2.11	2.57	1.51	0.59
4L	0.41	0.49	0.62	0.68	0.73	0.76	0.77	1.02	1.53	1.51	2.46	1.57	0.64
5L	0.42	0.52	0.59	0.64	0.66	0.66	0.66	0.55	0.83	1.5	2.94	1.45	0.49
6L	0.35	0.4	0.47	0.51	0.54	0.56	0.59	0.26	0.38	1.49	3.23	1.37	0.42
7L	0.41	0.52	0.58	0.61	0.61	0.61	0.62	0.47	0.79	1.69	2.56	1.51	0.59
8L	0.46	0.54	0.58	0.58	0.58	0.57	0.57	0.53	0.68	1.29	2.57	1.58	0.61
9L	0.46	0.6	0.7	0.73	0.79	0.78	0.72	0.7	0.89	1.27	2.43	1.6	0.66
10L	0.37	0.46	0.52	0.55	0.56	0.57	0.59	0.67	2.16	3.23	2.77	1.47	0.53
11L	0.42	0.48	0.51	0.54	0.57	0.61	0.66	1.03	1.65	1.61	3.17	1.42	0.45
12L	0.4	0.46	0.53	0.57	0.6	0.65	0.68	0.83	1.83	2.2	2.94	1.43	0.49
13L	0.41	0.49	0.54	0.56	0.58	0.6	0.62	0.61	0.99	1.63	2.84	1.45	0.51
14L	0.45	0.52	0.55	0.57	0.58	0.57	0.57	0.44	0.69	1.57	2.62	1.54	0.59
15L	0.37	0.47	0.56	0.63	0.68	0.71	0.69	0.64	0.93	1.44	2.76	1.45	0.52
16L	0.35	0.41	0.46	0.5	0.53	0.55	0.58	0.45	0.79	1.76	3.24	1.36	0.42
17L	0.36	0.45	0.53	0.56	0.58	0.59	0.63	0.67	2.23	3.35	2.73	1.51	0.55
18L	0.45	0.52	0.55	0.57	0.58	0.61	0.62	0.21	0.24	1.18	2.72	1.54	0.57
19L	0.39	0.47	0.53	0.56	0.57	0.58	0.59	0.33	0.87	2.67	2.83	1.48	0.52
20L	0.43	0.51	0.56	0.58	0.6	0.61	0.56	0.62	1.07	1.74	2.64	1.51	0.57
21L	0.35	0.44	0.52	0.6	0.64	0.66	0.67	0.66	4.67	7.12	2.99	1.41	0.47
22L	0.36	0.49	0.61	0.68	0.72	0.73	0.73	0.49	0.78	1.6	2.56	1.52	0.6
23L	0.33	0.36	0.38	0.43	0.48	0.57	0.64	0.58	0.91	1.58	4.09	1.31	0.32
24L	0.38	0.46	0.52	0.57	0.6	0.63	0.65	0.7	1.15	1.63	2.79	1.47	0.53
25L	0.35	0.42	0.47	0.51	0.53	0.56	0.6	0.63	1.67	2.63	3.14	1.41	0.45

## Sheet: ALGORITHM RIGHT
EARID	C1	C2	C3	C4	C5	C6	C7	I1	I2	I3	O1	O2	O3
1R	0.35	0.44	0.6	0.75	0.82	0.85	0.84	0.51	0.75	1.47	2.27	1.51	0.67
2R	0.39	0.47	0.56	0.6	0.62	0.62	0.63	0.61	0.93	1.52	2.7	1.44	0.53
3R	0.35	0.41	0.49	0.55	0.58	0.6	0.6	0.53	0.79	1.47	2.68	1.46	0.55
4R	0.4	0.51	0.62	0.68	0.72	0.74	0.74	0.87	0.84	0.96	2.39	1.59	0.67
5R	0.45	0.51	0.56	0.58	0.6	0.59	0.58	0.38	0.51	1.36	2.92	1.45	0.5
6R	0.33	0.38	0.46	0.51	0.55	0.59	0.62	0.34	0.59	1.74	2.5	1.34	0.65
7R	0.33	0.45	0.6	0.67	0.73	0.75	0.74	0.55	1.11	2	2.62	1.46	0.56
8R	0.43	0.53	0.59	0.63	0.64	0.64	0.64	0.6	0.74	1.22	2.46	1.56	0.64
9R	0.43	0.55	0.69	0.78	0.83	0.82	0.76	0.88	1.43	1.63	2.33	1.55	0.67
10R	0.36	0.47	0.57	0.63	0.65	0.68	0.69	0.75	1.68	2.24	2.77	1.45	0.52
11R	0.42	0.49	0.56	0.62	0.67	0.7	0.72	1.05	1.38	1.31	2.73	1.46	0.54
12R	0.45	0.53	0.58	0.61	0.65	0.68	0.68	0.74	1.15	1.56	2.69	1.5	0.56
13R	0.37	0.42	0.5	0.56	0.62	0.64	0.66	0.57	0.81	1.41	2.89	1.39	0.48
14R	0.43	0.52	0.58	0.62	0.64	0.65	0.61	0.4	0.6	1.5	2.39	1.55	0.65
15R	0.4	0.48	0.55	0.61	0.64	0.66	0.67	0.69	0.92	1.34	2.72	1.47	0.54
16R	0.38	0.44	0.49	0.53	0.56	0.59	0.6	0.46	0.71	1.52	3.1	1.4	0.45
17R	0.44	0.52	0.58	0.58	0.59	0.6	0.63	0.77	2.16	2.81	2.61	1.57	0.6
18R	0.43	0.5	0.54	0.57	0.58	0.61	0.64	0.53	0.78	1.46	2.7	1.51	0.56
19R	0.39	0.49	0.56	0.58	0.59	0.6	0.62	0.31	0.63	2.01	2.74	1.49	0.55
20R	0.39	0.45	0.51	0.56	0.61	0.65	0.66	0.67	1.5	2.24	2.88	1.43	0.5
21R	0.33	0.41	0.53	0.61	0.65	0.67	0.68	0.27	1.56	5.59	3.13	1.38	0.44
22R	0.38	0.49	0.61	0.67	0.72	0.76	0.76	0.66	1	1.5	2.68	1.57	0.59
23R	0.35	0.42	0.48	0.53	0.58	0.63	0.66	0.59	0.65	1.11	3.12	1.39	0.45
24R	0.35	0.45	0.55	0.63	0.68	0.72	0.73	0.8	1.52	1.91	2.65	1.44	0.55
25R	0.37	0.44	0.49	0.51	0.54	0.57	0.61	0.54	1.05	1.94	3.15	1.41	0.45

## Sheet: SD LEFT
EARID	C1	C2	C3	C4	C5	C6	C7	I1	I2	I3	O1	O2	O3
1L	0.0103735	0.00770448	0.000204633	0.00514747	0.0151692	0.00652686	0.00783812	0.016181	0.0666618	0.140919	0.0567598	0.00670816	0.0143134
2L	0.00132483	0.00657415	0.00411489	0.00774029	0.00364282	0.00205365	0.00754166	0.0149114	0.0334818	0.0168508	0.019267	0.00566963	0.00487993
3L	0.000651252	0.00419752	0.00317825	0.00116858	0.00190263	0.00347056	0.00223785	0.0152149	0.0526089	0.0451965	0.127242	0.0135473	0.0330792
4L	0.00671841	0.0678605	0.00469022	0.00798032	0.00821639	0.00661017	0.00875029	0.0592788	0.199011	0.291611	0.0705619	0.0131374	0.0148904
5L	0.0029201	0.0111605	0.0051697	0.00163544	0.00452849	0.0038226	0.0019722	0.037959	0.0552152	0.0172792	0.048789	0.00553035	0.0096782
6L	0.0122063	0.00572466	0.0113606	0.014168	0.0153884	0.0139864	0.0155475	0.0273097	0.0441293	0.0136513	0.139759	0.00618696	0.0197204
7L	0.0053161	0.00290022	0.00195978	0.00493761	0.00451379	0.00215596	0.00430978	0.00405449	0.0444891	0.0884812	0.0316298	0.00178607	0.00722648
8L	0.00398776	0.00318461	0.00399458	0.00462796	0.00386874	0.00247279	0.003709	0.00700151	0.0327525	0.0502108	0.0171127	0.00888988	0.00113985
9L	0.00508006	0.00739863	0.00603837	0.00375706	0.00617275	0.00515581	0.00353488	0.0079769	0.00880728	0.022699	0.0166758	0.00277178	0.00560921
10L	0.00480516	0.00723272	0.0048805	0.0031549	0.00407717	0.0030892	0.00150132	0.0256693	0.318756	0.85305	0.051008	0.0148503	0.0148118
11L	0.00512988	0.00239762	0.00485396	0.00259852	0.00200505	0.00220611	0.00197702	0.0258221	0.0423717	0.022984	0.0911925	0.00914446	0.014548
12L	0.00451281	0.00391506	0.00363424	0.00375985	0.00317558	0.00608091	0.00626115	0.0473778	0.051969	0.0625588	0.0406399	0.0038806	0.00551167
13L	0.00582077	0.00180791	0.00169513	0.00499288	0.00242385	0.0040889	0.0026024	0.0175189	0.0565956	0.0458888	0.0329729	0.00673421	0.00371303
14L	0.00485249	0.00143821	0.00435894	0.00311673	0.00454926	0.00438195	0.00325624	0.00100372	0.00760308	0.0141754	0.0605911	0.00309179	0.013688
15L	0.00169303	0.00334322	0.00217188	0.00791396	0.00555984	0.00374727	0.000716838	0.0089183	0.0304774	0.0678139	0.0539099	0.00388549	0.011558
16L	0.000612725	0.00588809	0.00285273	0.001704	0.00552495	0.000967095	0.00207751	0.0023407	0.0155175	0.038999	0.0398008	0.0027263	0.00459314
17L	0.030138	0.0249433	0.0192239	0.0164234	0.0143037	0.0130808	0.0147196	0.208691	0.552647	0.18745	0.0192817	0.00250525	0.00467371
18L	0.00533892	0.00623274	0.00358774	0.00578059	0.00380443	0.000600988	0.00247044	0.0301681	0.0243515	0.0569476	0.0268857	0.00308984	0.00553101
19L	0.00258441	0.00304526	0.00950728	0.00463859	0.00868899	0.00374017	0.00177476	0.013361	0.0590206	0.0976005	0.0337358	0.00115478	0.00648088
20L	0.00601517	0.00208995	0.00718022	0.00664619	0.00639223	0.00925294	0.116909	0.0228061	0.0464944	0.0116351	0.0283537	0.00796143	0.00619392
21L	0.011114	0.0059585	0.00359707	0.00394469	0.0107941	0.0175535	0.0145027	0.0746681	0.653838	0.22213	0.0796193	0.00987181	0.015867
22L	0.00349414	0.00191945	0.00571813	0.00662061	0.00988436	0.00702584	0.00913926	0.00415911	0.006686	0.0216166	0.0652503	0.0121293	0.0184356
23L	0.00652381	0.00370791	0.00523017	0.00731979	0.0075248	0.013435	0.0148462	0.0910245	0.136541	0.0234514	0.164525	0.00731492	0.0143506
24L	0.0130147	0.00866548	0.00630738	0.0102452	0.0113024	0.0156488	0.0169432	0.078699	0.25972	0.176302	0.111934	0.0186755	0.0269119
25L	0.00408244	0.00830514	0.0062941	0.00162779	0.00450018	0.0022807	0.00204744	0.0440841	0.378856	0.414773	0.0924236	0.00220949	0.0133639

## Sheet: SD RIGHT
EARID	C1	C2	C3	C4	C5	C6	C7	I1	I2	I3	O1	O2	O3
1R	0.00545666	0.00999784	0.0255294	0.0159281	0.0158311	0.0122849	0.00572569	0.0366891	0.0521097	0.0458939	0.0121666	0.0146964	0.0100177
2R	0.0074488	0.00288846	0.00297107	0.00193959	0.00622757	0.00451423	0.00405751	0.00671404	0.0136603	0.016108	0.0449126	0.0117136	0.00949463
3R	0.0748798	0.0892927	0.102105	0.112488	0.113214	0.117549	0.116738	0.0507641	0.0889911	0.0371842	0.064432	0.00591112	0.0144202
4R	0.00351083	0.00134056	0.00401315	0.00896436	0.0114604	0.011952	0.0103087	0.0550037	0.0584086	0.0147455	0.0437342	0.00753679	0.0118726
5R	0.00413818	0.00103385	0.00354883	0.00820788	0.00622825	0.00909377	0.00776869	0.0846096	0.128079	0.0355765	0.059799	0.00413122	0.008958
6R	0.00690161	0.00780155	0.00654731	0.00347957	0.00611758	0.00391423	0.00289437	0.0193732	0.0391821	0.0611248	1.08092	0.0759854	0.391225
7R	0.00490356	0.0112523	0.00629393	0.00573442	0.0055438	0.00812163	0.00918194	0.00333369	0.0116911	0.013448	0.0228439	0.0050764	0.00676236
8R	0.0019887	0.00595332	0.0059808	0.00999385	0.00721372	0.00737045	0.00632754	0.0134776	0.0344068	0.0434596	0.0444902	0.00574176	0.0133595
9R	0.0158113	0.0134037	0.0158741	0.0135992	0.015772	0.0151927	0.00811493	0.0409488	0.0881937	0.0483961	0.0645885	0.0122935	0.0218104
10R	0.00553901	0.00720325	0.00323397	0.00440951	0.000103849	0.0019382	0.000957583	0.0203832	0.129859	0.49164	0.0189323	0.00333934	0.00315229
11R	0.00324476	0.00994892	0.012798	0.0152909	0.012393	0.0104369	0.0111893	0.041367	0.089617	0.0699387	0.096678	0.0120552	0.0197999
12R	0.00343226	0.00489292	0.0045041	0.0050478	0.00372707	0.000530806	0.00216318	0.0144013	0.0287877	0.0129112	0.0392172	0.00263441	0.00913733
13R	0.00186285	0.0053474	0.00178413	0.00440765	0.00453495	0.00467983	0.00241967	0.0162357	0.0250491	0.00458716	0.0382364	0.00455545	0.00688562
14R	0.00137936	0.00610108	0.00358186	0.00834996	0.00590056	0.0069971	0.00496084	0.0182936	0.0422587	0.0539807	0.0350962	0.00855075	0.00685737
15R	0.00351697	0.0040079	0.00408661	0.00104453	0.00195584	0.00374661	0.00186213	0.0128582	0.0179074	0.0349401	0.0450119	0.00326791	0.00976789
16R	0.0011251	0.00119045	0.0028019	0.000720346	0.00248182	0.00267632	0.00217263	0.00702978	0.0190223	0.0189875	0.0826943	0.00669361	0.0128708
17R	0.0163674	0.011313	0.0160268	0.0215204	0.0173562	0.0138183	0.0154114	0.117872	0.433421	0.162133	0.0224095	0.00432027	0.00682034
18R	0.00216028	0.0058262	0.00575242	0.00489898	0.0043485	0.00400283	0.00380256	0.0349096	0.0516414	0.0257041	0.06124	0.00521392	0.0127555
19R	0.00654668	0.00887621	0.00555053	0.00220509	0.000933684	0.000615745	0.00155733	0.0276617	0.0944532	0.127793	0.0637968	0.00485185	0.0134846
20R	0.0108191	0.0145835	0.0114983	0.0109389	0.00989846	0.00749037	0.00736666	0.0129761	0.0547471	0.0492809	0.0668409	0.0049042	0.0127953
21R	0.010049	0.0212103	0.0118758	0.011876	0.0117398	0.0190538	0.0269821	0.0563253	0.685542	1.62964	0.096158	0.0182167	0.0190059
22R	0.00138497	0.00817539	0.00543248	0.00460708	0.00200074	0.00211587	0.00341829	0.0145631	0.0271476	0.00815726	0.0702792	0.0692876	0.0109754
23R	0.00328487	0.00559397	0.00411892	0.00259816	0.00352276	0.00443884	0.00729083	0.0285602	0.0393364	0.0394378	0.039009	0.0059894	0.0074721
24R	0.0106933	0.00882505	0.0104335	0.00921	0.00787959	0.00664627	0.00455737	0.0134461	0.0600382	0.0822727	0.0966536	0.0096095	0.0194348
25R	0.00454057	0.00732739	0.00453985	0.00186979	0.000413116	0.0024653	0.00591272	0.0107425	0.0694432	0.0909244	0.00866695	0.00985441	0.00226462
